# Supplementary material for: Chromosome-scale genome assembly of the transformation-amenable common wheat cultivar ‘Fielder’
Source: DNA Res. 2021 Jul 12;28(3):dsab008. doi: 10.1093/dnares/dsab008 (PMC8320877; doi:10.1093/dnares/dsab008)
Supplement: dsab008_Supplementary_Data [file dsab008_supplementary_data.zip]

Archive with 2 entries (2 files):
- Supplementary Figures R1.pptx
- Supplementary Tables R1.xlsx
