# Supplementary material for: Chromosome-scale genome assembly of the transformation-amenable common wheat cultivar ‘Fielder’
Source: DNA Res. 2021 Jul 12;28(3):dsab008. doi: 10.1093/dnares/dsab008 (PMC8320877; doi:10.1093/dnares/dsab008)
Supplement: dsab008_Supplementary_Data [file dsab008_supplementary_data.zip › Supplementary Tables R1.xlsx]

## Sheet: ST1
Supplementary Table 1 Data generated from each PacBio SMRT cells derived from the libraries constructed with 20Kb, 25Kb, and 30Kb cutoff DNAs
No.	Sample Name	Total Bases (Gb)	Unique Molecular Yield (Gb)	Polymerase RL (bp)	Polyerase N50 (bp)	Longest Subread (bp)	Longest Subread N50 (bp)
1	Komugi_25Kb_cutoff	376.537	99.5364	78035	163311	21175	26369
2	Komugi_20Kb_cutoff	413.443	102.793	80465	162132	20657	24748
3	Komugi_30Kb_cutoff	264.042	70.9414	81809	178364	22674	29730
4	Komugi_25Kbcutoff	347.89	147.42	47854	104968	20666	25958
5	Komugi_25Kbcutoff	379.789	151.157	51999	119888	21150	26486
6	Komugi_20Kb_cutoff	207.486	51.8751	80746	172638	20790	25307
7	Komugi_20Kb_cutoff	366.449	118.509	69275	141953	23316	27827
8	Komugi_20Kb_cutoff	352.483	113.182	68990	141892	23105	27718
9	Komugi_20Kb_cutoff	353.697	118.2	65679	137362	22745	27591
10	Komugi_20Kb_cutoff	292.114	69.2857	84507	176505	20718	25126
11	Komugi_20Kb_cutoff	278.977	66.5607	85907	179020	21205	25340
12	Komugi_20Kb_cutoff	259.25	61.4989	85243	178996	20896	25063
13	Komugi_20Kb_cutoff	284.072	69.9939	75098	164123	19021	24142
14	Komugi_20Kb_cutoff	263.055	68.7649	76245	166856	20644	25435
15	Komugi_20Kb_cutoff	241.633	60.9483	76754	169819	20080	24896
16	Komugi_20Kb_cutoff	276.9	71.9629	75747	166332	20366	25251

## Sheet: ST2
Supplementary Table 2 Status of HiFi reads genarated from the 16 SMRT cells
No.	Sample Name	file	num_seqs	sum_len	min_len	avg_len	max_len	N50	downsampling cells
1	Komugi_25Kb_cutoff	m64124_200716_094150	1264546	30000582847	45	23724.4	50422	24246		8	12
2	Komugi_20Kb_cutoff	m64124_200717_155534	1467208	32076786522	45	21862.5	50435	22244
3	Komugi_30Kb_cutoff	m64124_200718_222216	821000	21170528548	46	25786.3	50766	27193
4	Komugi_25Kbcutoff	m64124_200821_221918	769561	17489075891	46	22726	50145	23362			12
5	Komugi_25Kbcutoff	m64124_200823_045714	896964	20672878211	45	23047.6	50011	23654			12
6	Komugi_20Kb_cutoff	m64124_200901_101544	729649	16352279632	47	22411.2	49904	22834	4	8	12
7	Komugi_20Kb_cutoff	m64124_200909_045743	1116131	23379508354	45	20946.9	49190	21365			12
8	Komugi_20Kb_cutoff	m64124_200910_112530	1076187	22512854641	46	20919.1	50087	21337
9	Komugi_20Kb_cutoff	m64124_200911_175324	1031885	21574244107	46	20907.6	48847	21314	4	8	12
10	Komugi_20Kb_cutoff	m64124_201003_143626	1040602	22645637780	45	21762.1	50214	22070	4	8	12
11	Komugi_20Kb_cutoff	m64124_201004_210417	1010436	21991378028	46	21764.2	50132	22061			12
12	Komugi_20Kb_cutoff	m64124_201006_033213	940017	20402623376	45	21704.5	50184	21997	4	8	12
13	Komugi_20Kb_cutoff	m64124_201008_093332	1032035	22196993698	46	21508	50420	21806		8	12
14	Komugi_20Kb_cutoff	m64124_201009_154805	919361	19807146382	45	21544.5	50232	21838
15	Komugi_20Kb_cutoff	m64124_201010_221551	867608	18571271676	46	21405.1	50339	21677		8	12
16	Komugi_20Kb_cutoff	m64124_201012_044340	977876	21069738175	45	21546.4	50237	21828		8	12

## Sheet: ST3
Supplementary Table 3 Percentage of annotated transposons by a homology search against the REdat_9.7_Triticeae section of the PGSB transposon library
Repeats	Mean of 11 assemblies* **	Norin61**	Julius**	Fielder (Mb)
Mobile Element (TXX)	81.572	81.69	81.7	81.0238	-11757
Class I: Retroelement (RXX)	68.6392	68.8655	68.8792	67.6577	-9817.49
LTR Retrotransposon (RLX)	68.2787	68.5005	68.5156	67.2927	-9764.52
Ty1/copia (RLC)	16.2278	16.1427	16.3756	16.0971	-2335.77
Ty3/gypsy (RLG)	30.9449	31.1695	31.0292	30.4555	-4419.25
unclassified LTR (RLX)	21.106	21.1884	21.1108	20.7402	-3009.51
non-LTR Retrotransposon (RXX)	0.366822	0.364985	0.363589	0.36501	-52.9648
LINE (RIX)	0.351314	0.350094	0.348709	0.349571	-50.7246
SINE (RSX)	0.015508	0.0148912	0.0148803	0.0154388	-2.24025
Class II: DNA Transposon (DXX)	12.5057	12.3937	12.3946	12.9183	-1874.51
DNA Transposon Superfamily (DTX)	12.357	12.2503	12.2511	12.7736	-1853.52
CACTA superfamily (DTC)	11.9877	11.8856	11.8859	12.4093	-1800.65
hAT superfamily (DTA)	0.0044835	0.00509592	0.00484179	0.00497539	-0.721955
Mutator superfamily (DTM)	0.160761	0.160747	0.160899	0.16021	-23.2474
Tc1/Mariner superfamily (DTT)	0.0366593	0.0361906	0.0363882	0.0361815	-5.25012
PIF/Harbinger (DTH)	0.108474	0.107152	0.107809	0.107666	-15.6228
unclassified (DTX)	0.0561833	0.0554959	0.0552805	0.0552842	-8.02203
DNA Transposon Derivative (DXX)	0.120084	0.119815	0.119883	0.121454	-17.6236
MITE (DXX)	0.120084	0.119815	0.119883	0.121454	-17.6236
Helitron (DHH)	0.011486	0.0117148	0.0119261	0.0110948	-1.60991
unclassified DNA transposon (DXX)	0.011744	0.0118553	0.0116491	0.0121192	-1.75856
Unclassified Element (TXX)	0.429767	0.430833	0.426268	0.447805	-64.9789
Retro-TE/DNA-TE ratio	5.50909	5.6	5.6	5.2
Gypsy/Copia ratio	1.9	1.9	1.9	1.9
* Data from IWGSC (2018)
** Data from Walkowiak et al. (2020)

## Sheet: ST4
Supplementary Table 4 Mapped boarder positions of chimeric reads with vector sequences of TaQsd1 and 'Fielder' pseudomolecule sequences
No.	Chr	Boarder A (bp)	Boarder B (bp)
1	2D	48814797	48814819
2	2D	130048954	130048971
3	3B	392553530	392553554
4	7A	550664920	550664934

## Sheet: ST5
Supplementary Table 5 Results of blastn search and aligmemnt for gRNA target and PAM sequences of TaQsd1 on pseudomolecules of 'Fielder' and 'Chinese Spring'
Fielder						Chinese Spring
Chr	#mismatch	gRNA+PAM(NGG) sequence	Start (bp)	Strand		Chr	#mismatch	gRNA+PAM(NGG) sequence	Start (bp)	Strand
5A	0	.......................	432353074	minus		5A	0	.......................	432443897	minus
5B	0	.......................	403626769	minus		5B	0	.......................	387740686	minus
5D	0	.......................	345976553	minus		5D	0	.......................	332040767	minus
4A	3	.TA....A............G..	448729576	plus		4A	3	.TA....A............G..	450536843	plus
4A	3	.T.............GC...T..	553986942	minus		4A	3	.T.............GC...T..	556631372	minus
4B	3	.TA....A............G..	477919859	minus		4B	3	.TA....A............G..	463855330	minus
5A	3	.TA....A............G..	406945923	plus		5A	3	.TA....A............G..	403932342	plus
5A	3	.TA....A............G..	407004777	plus		5A	3	.TA....A............G..	403992325	plus
5D	3	.TA....A............G..	121891777	plus		5D	3	.TA....A............G..	114194830	plus
6A	3	.TA...T.............G..	468385039	minus		6A	3	.TA...T.............G..	463295689	minus
7B	4	.TAA...A............G..	654655562	plus		7B	4	.TAA...A............G..	655951460	plus
Un(1631)	4	..AC.CA.............G..	253617	minus
Un(1631)	4	..AC.CA.............G..	265086	minus
2D	5	GGC.TG..............G..	416451143	plus		2D	5	GGC.TG..............G..	410098505	plus
3A	5	GG.CCG..............A..	751468379	minus
3B	5	GG.CCG..............A..	26877584	plus		3B	5	GG.CCG..............A..	22505883	plus
3D	5	GG.CCG..............A..	45164524	plus		3D	5	GG.CCG..............A..	33858776	plus
3D	5	GG.CCG..............A..	45175361	plus
4A	5	CTT.TCG.............T..	575070653	minus
6B	5	CATC..............G.G..	82868361	plus		6B	5	CATC..............G.G..	78268361	plus
6B	5	CATC..............G.G..	82911701	plus		6B	5	CATC..............G.G..	78312950	plus
7B	5	TG.CCG..............A..	125433344	plus		7B	5	TG.CCG..............A..	124359439	plus
7D	5	GG.CCG..............A..	563232976	minus		7D	5	GG.CCG..............A..	555231783	plus
						3B	3	.A...........AT.....C..	507335186	minus
						2B	4	GT..CA..............T..	94258000	minus
						2B	4	GGC..............T..C..	539181765	plus
						3D	4	..AC.CA.............G..	208571769	minus
						3D	4	..AC.CA.............G..	208583238	minus
						3D	4	..AC.CA.............G..	272912972	plus
						7B	4	GT..CA..............T..	495197493	plus
						7D	4	C.C..GG.............C..	22546859	plus
						Un	5	GG.CCG..............A..	240677029	minus

## Sheet: ST6
Supplementary Table 6 Results of blastn search and aligmemnt for gRNA target and PAM sequences of TraesCS4A02G110300 on pseudomolecules of 'Fielder' and 'Chinese Spring'
Fielder						Chinese Spring
Chr	#mismatch	gRNA+PAM(NGG) sequence	Start (bp)	Strand		Chr	#mismatch	gRNA+PAM(NGG) sequence	Start (bp)	Strand
4A	0	....................G..	133661568	Plus		4A	0	....................G..	134550565	Plus
4B	0	....................G..	430553018	Minus		4B	0	....................G..	416625269	Minus
4D	0	....................G..	343924966	Minus		4D	0	....................G..	337471427	Minus
1A	3	TT...C..............G..	21502700	Minus		1A	3	TT...C..............G..	18282232	Minus
1A	3	TT...C..............G..	21557399	Minus
1A	3	..C.......G.....T...T..	177093411	Plus		1A	3	..C.......G.....T...T..	168697892	Plus
1B	3	G.........G.....T...T..	168321353	Minus
1B	3	..C.......G.....C...T..	239770251	Minus		1B	3	..C.......G.....C...T..	226393086	Minus
1B	3	C.C.T...............C..	273179164	Plus
1D	3	G.C.......G.........T..	89458155	Minus		1D	3	G.C.......G.........T..	85763815	Minus
1D	3	..C.......G.....T...T..	137185587	Minus		1D	3	..C.......G.....T...T..	133899548	Minus
1D	3	..T.......G.....C...T..	305959166	Plus		1D	3	..T.......G.....C...T..	301783666	Plus
1D	3	...........AG...A...C..	338544579	Minus		1D	3	...........AG...A...C..	334476636	Minus
2A	3	.GT..............C..G..	117096291	Plus		2A	3	.GT..............C..G..	113278502	Plus
2A	3	..T.......G.....T...T..	120335510	Minus		2A	3	..T.......G.....T...T..	116548518	Minus
2A	3	T...........C.A.....C..	145031974	Plus		2A	3	T...........C.A.....C..	141885095	Plus
2A	3	..C.......G.....C...T..	748009047	Plus		2A	3	..C.......G.....C...T..	742989876	Plus
2B	3	..C.......G.....C...T..	226238009	Plus		2B	3	..C.......G.....C...T..	224853949	Plus
2B	3	............C..AA...G..	308880512	Minus		2B	3	............C..AA...G..	302058389	Minus
2D	3	T...........C.A.....C..	140250082	Plus		2D	3	T...........C.A.....C..	134295952	Plus
2D	3	C.T.C...............G..	187289487	Plus		2D	3	C.T.C...............G..	181565538	Plus
2D	3	..C.......G.....T...T..	290199275	Plus		2D	3	..C.......G.....T...T..	284453928	Plus
2D	3	G.C.......A.........T..	337040754	Plus		2D	3	G.C.......A.........T..	330325964	Plus
2D	3	C.T.......G.........T..	372176018	Plus		2D	3	C.T.......G.........T..	365618845	Plus
2D	3	..C.......G.....T...T..	551290893	Plus		2D	3	..C.......G.....T...T..	543741019	Plus
3A	3	C.C.C...............G..	124131669	Plus		3A	3	C.C.C...............G..	118621253	Plus
3A	3	..T.......G.....T...T..	458231465	Plus		3A	3	..T.......G.....T...T..	449253765	Plus
3A	3	..C.......G.....T...T..	470301091	Plus		3A	3	..C.......G.....T...T..	461125012	Plus
3A	3	..C.......AA........T..	578093501	Minus		3A	3	..C.......AA........T..	580047998	Minus
3B	3	..C.......G.....T...T..	269285903	Minus		3B	3	..C.......G.....T...T..	255738086	Minus
3B	3	..C.......G.....T...T..	303187380	Plus		3B	3	..C.......G.....T...T..	288074170	Plus
3B	3	T.C.T...............G..	497256314	Plus
3D	3	..C.......G.....T...T..	135024568	Plus		3D	3	..C.......G.....T...T..	113894203	Plus
3D	3	..C.........C...C...T..	219676493	Minus		3D	3	..C.........C...C...T..	197944020	Minus
3D	3	G.C.......G.........T..	239488220	Minus		3D	3	G.C.......G.........T..	218037686	Minus
3D	3	..C.......T.....T...T..	269408965	Plus		3D	3	..C.......G.....T...T..	253103527	Plus
3D	3	..C.......T.....T...T..	269560738	Plus		3D	3	..C.......G.....T...T..	268806551	Plus
3D	3	..C.......G.....T...T..	279936628	Plus
3D	3	..C.......G.....T...T..	295605127	Plus
3D	3	G.C.......G.........T..	366766162	Plus		3D	3	G.C.......G.........T..	340154537	Plus
3D	3	..C.......G.....C...T..	373771443	Minus		3D	3	..C.......G.....C...T..	347207591	Minus
3D	3	............C.CA....A..	379568523	Minus		3D	3	............C.CA....A..	353074604	Minus
3D	3	..C.......G.....T...T..	406911398	Plus		3D	3	..C.......G.....T...T..	380233720	Plus
3D	3	G.........G.....T...T..	425400276	Minus		3D	3	G.........G.....T...T..	399152829	Minus
3D	3	..T.......G.....T...T..	509892213	Minus		3D	3	..T.......G.....T...T..	465571312	Plus
4B	3	..C.......G.....T...T..	107857232	Minus		4B	3	..C.......G.....T...T..	105132511	Minus
4B	3	..T.......G.....T...T..	336850197	Plus		4B	3	..T.......G.....T...T..	334676709	Plus
4B	3	..C.......G.....T...T..	459727277	Plus		4B	3	..C.......G.....T...T..	445967875	Plus
4B	3	..C.......G.....C...T..	484580181	Minus		4B	3	..C.......G.....C...T..	470541314	Minus
4D	3	..C.......G.....T...T..	150898131	Plus		4D	3	..C.......G.....T...T..	148646572	Plus
4D	3	...A......T.A.......G..	347238989	Minus		4D	3	...A......T.A.......G..	340814543	Minus
4D	3	..C.......G.....T...T..	380752629	Plus		4D	3	..C.......G.....T...T..	374257689	Plus
5A	3	C.........G.C.......A..	14338394	Plus		5A	3	C.........G.C.......A..	11935552	Plus
5A	3	T.............G.C...G..	51506807	Minus		5A	3	T.............G.C...G..	47585099	Minus
5A	3	TT...C..............G..	89385071	Minus		5A	3	TT...C..............G..	85142035	Minus
5A	3	C.C.C...............G..	162277781	Plus		5A	3	C.C.C...............G..	158891332	Plus
5A	3	G.C.............T...T..	170874605	Minus		5A	3	G.C.............T...T..	167557206	Minus
5A	3	G.T.........C.......T..	474567983	Plus		5A	3	G.T.........C.......T..	473865071	Plus
5A	3	..C.......G.C.......T..	654546652	Minus		5A	3	..C.......G.C.......T..	651842878	Minus
5A	3	..C.......G.....T...T..	681935787	Minus		5A	3	..C.......G.....T...T..	678729550	Minus
5B	3	..C.......G.....T...T..	332866436	Plus		5B	3	..C.......G.....C...T..	388824111	Minus
5B	3	..C.......G.....C...T..	404685940	Minus		5B	3	..C.......A.....T...T..	554366354	Minus
5D	3	T.........G.C.......A..	18435296	Plus		5D	3	T.........G.C.......A..	18159795	Plus
5D	3	G.C.......G.........T..	106858644	Plus		5D	3	G.C.......G.........T..	99062996	Plus
6A	3	.GC.T...............A..	174528310	Plus		6A	3	.GC.T...............A..	169564981	Plus
6A	3	..C.......T.C.......T..	295697989	Plus		6A	3	..C.......T.C.......T..	290866230	Minus
6A	3	..C.......G.....T...T..	385000678	Minus		6A	3	..C.......G.....T...T..	379521476	Minus
6A	3	.........G.A...A....C..	431911070	Minus		6A	3	.........G.A...A....C..	426723657	Minus
6A	3	G.C.............A...T..	591197889	Minus		6A	3	G.C.............A...T..	586245622	Minus
6B	3	..C.......G.....T...T..	651768167	Plus		6B	3	..C.......G.....T...T..	639081886	Plus
6D	3	G.C.......A.........T..	282049306	Plus		6D	3	G.C.......A.........T..	253518225	Plus
6D	3	..T.......GA........T..	318135009	Minus		6D	3	..T.......GA........T..	287705050	Minus
6D	3	G.C.......G.........T..	408822390	Plus		6D	3	G.C.......G.........T..	378751324	Plus
6D	3	..CC.......T........A..	438503797	Plus
6D	3	..C.......G.....T...T..	470839161	Plus		6D	3	..C.......G.....T...T..	440055318	Plus
7B	3	..C.......G.....C...T..	286728805	Plus		7B	3	..C.......G.....C...T..	318168672	Minus
7D	3	..C.......G.....T...T..	157211950	Plus		7D	3	..C.......G.....T...T..	148074624	Plus
7D	3	G.C.......G.........T..	204815716	Plus		7D	3	G.C.......G.........T..	195677730	Plus
1B	4	C.C.C.......C.......G..	142415183	Minus		1B	4	C.C.C.......C.......G..	130422020	Minus
1B	4	C.C.C.......A.......G..	284230449	Minus		1B	4	C.C.C.......A.......G..	265801306	Minus
1B	4	C.C.T.......C.......C..	290776361	Plus		1B	4	C.C.T.......C.......C..	271908226	Plus
1B	4	C.C.C.............A.A..	570952947	Plus		Un	3	..C.......T.....T...T..	347825756	Plus
1D	4	..GGA..........A....C..	393647904	Plus		1D	4	..GGA..........A....C..	389603528	Plus
1D	4	GG..C............C..C..	408225950	Plus		1D	4	GG..C............C..C..	403070627	Plus
2A	4	CG..........G...T...T..	131044677	Minus		2A	4	CG..........G...T...T..	126947506	Minus
2A	4	T.CCT...............G..	629940991	Minus
2B	4	G.C.A...........T...T..	319749181	Plus		2B	4	G.C.A...........T...T..	312894520	Plus
2B	4	C.C.C.......C.......T..	456447612	Minus		2B	4	TT...C....G.........G..	725635679	Minus
2B	4	TT...C....G.........G..	729479822	Minus		2B	4	CG.........C....C...C..	763810129	Plus
2B	4	CG.........C....C...C..	766039416	Plus		2B	4	TA...C....G.........G..	772429171	Minus
2B	4	TA...C....G.........G..	775173455	Minus
2D	4	CG.........C....C...C..	633535303	Plus		2D	4	CG.........C....C...C..	621880128	Plus
3A	4	C.C.C.......A.......G..	511286293	Minus		3A	4	C.C.C.......A.......G..	502152176	Minus
3B	4	TA...C....G.........G..	750407603	Plus
3B	4	C.C.C.............A.G..	777616732	Plus		3B	4	C.C.C.............A.G..	756591571	Plus
3B	4	C.C.C.............A.G..	777629192	Plus		3B	4	C.C.C.............A.G..	756604955	Plus
4A	4	T.C.C..........A....C..	224445147	Plus		4A	4	T.C.C..........A....C..	225653215	Plus
4B	4	C.C.C..A............G..	97657971	Plus		4B	4	C.C.C..A............G..	94874391	Plus
4B	4	.G.CC............C..C..	111396325	Plus		4B	4	.G.CC............C..C..	108542225	Plus
4B	4	GG..C............C..C..	405727075	Plus		4B	4	GG..C............C..C..	391556696	Plus
4B	4	GG..C............C..C..	405727199	Plus		4B	4	GG..C............C..C..	391556820	Plus
4B	4	TGC.............C...C..	469735886	Plus		4B	4	TGC.............C...C..	455756951	Plus
4D	4	TGC.............C...C..	377202327	Plus		4D	4	TGC.............C...C..	370675182	Plus
5A	4	C.C.C.......A.......G..	710427924	Plus
5B	4	TT...C....G.........A..	645217943	Minus		5B	4	TT...C....G.........A..	637435600	Minus
5B	4	CGC.T...............C..	692556461	Plus		5B	4	CGC.T...............C..	687660113	Plus
6B	4	C.C.T.......C.......C..	43654791	Minus		6B	4	C.C.T.......C.......C..	38047803	Minus
6B	4	C.C.T........A......C..	55995365	Plus
6B	4	C.C.T........A......C..	56062432	Plus
6B	4	C.C.T........A......C..	56129508	Plus
6B	4	TT...C....G.........G..	290917623	Plus		6B	4	TT...C....G.........G..	290260309	Plus
6D	4	C.C.C.......A.......G..	34764792	Plus
7B	4	TT...C....G.........G..	7061753	Minus		7B	4	TT...C....G.........G..	7222965	Minus
7B	4	C.T.C.......C.......T..	65679641	Minus		7B	4	C.T.C.......C.......T..	65779554	Minus
7B	4	C.C.C.......C.......T..	362475775	Plus		7B	4	C.C.C.......C.......T..	366010270	Plus
7B	4	C.C.C.......C.......T..	692870178	Plus		7B	4	C.C.C.......C.......T..	690205221	Plus
1B	5	GG.CC............C..C..	269090313	Minus		1B	5	GG.CC............C..C..	250415410	Minus
1D	5	G.CGC...........T...G..	172963833	Minus		1D	5	G.CGC...........T...G..	169945413	Minus
1D	5	CTC.T.G.............A..	247608520	Minus		1D	5	CTC.T.G.............A..	245127574	Minus
2A	5	GG.CC............C..C..	206146557	Plus		2A	5	GG.CC............C..C..	203535242	Plus
2A	5	.TGGC........A......C..	401879030	Plus
2B	5	T.TGAT..............A..	29743695	Minus		2B	5	T.TGAT..............A..	29262358	Plus
2B	5	.TGGA..........G....C..	377115133	Plus		2B	5	.TGGA..........G....C..	368748031	Minus
2B	5	G.TGA.............A.T..	779217943	Plus		2B	5	G.TGA.............A.T..	776643017	Plus
2D	5	G.TGC...........T...A..	195976408	Minus		2D	5	G.TGC...........T...A..	190290554	Minus
3A	5	GG.CC............C..T..	699580104	Plus		3A	5	GG.CC............C..T..	698871549	Plus
4A	5	TGT.T...........C...C..	58668196	Plus		4A	5	TGT.T...........C...C..	61615920	Minus
4A	5	CGGA............T...T..	405311344	Minus		4A	5	CGGA............T...T..	406968733	Minus
4A	5	TG.CC............C..C..	748428818	Minus		4A	5	GG.CC............C..A..	712110548	Plus
4B	5	GG.CC............T..T..	494949915	Plus		4B	5	GG.CC............T..T..	480938435	Plus
4B	5	TGT.T...........C...C..	514818531	Minus		4B	5	TGT.T...........C...C..	500868725	Minus
4D	5	TGT.T...........C...C..	412020211	Minus
5A	5	.ATGT.......G.......T..	574783232	Plus		5A	5	.ATGT.......G.......T..	571960322	Plus
5B	5	TG.CC............C..C..	342810729	Minus		5B	5	TG.CC............C..C..	323872178	Minus
5B	5	GG.CC............C..C..	510190345	Plus
5B	5	.ATGT.......G.......T..	562844525	Plus		5B	5	.ATGT.......G.......T..	553617443	Plus
5D	5	.ATGT.......G.......T..	469263737	Plus		5D	5	.ATGT.......G.......T..	453131427	Plus
6A	5	TGGC............C...C..	244819564	Plus		6A	5	TGGC............C...C..	240414154	Plus
6B	5	GG.CC............C..T..	68113011	Plus		6B	5	GG.CC............C..T..	63384890	Plus
6D	5	G.CGC...........C...G..	263600374	Minus		6D	5	G.CGC...........C...G..	234903300	Minus
7A	5	GA.GC...G...........T..	233120130	Plus
7A	5	T..CATG.............C..	472993489	Minus		7A	5	T..CATG.............C..	458282333	Minus
7B	5	GG.CT.......A.......C..	52647997	Plus		7B	5	GG.CT.......A.......C..	52911615	Plus
7B	5	CGGC............C...C..	207527454	Plus		7B	5	CGGC............C...C..	196459292	Plus
7B	5	GGT.C......T........T..	745546739	Minus		7B	5	GGT.C......T........T..	746190575	Minus
7B	5	GGT.C......T........T..	745617533	Minus		7B	5	GGT.C......T........T..	746261464	Minus
7D	5	CGTA........G.......G..	26676178	Minus		7D	5	CGTA........G.......G..	23658831	Minus
7D	5	GG.CT.......A.......C..	105492619	Plus		7D	5	GG.CT.......A.......C..	98293881	Plus
						1B	3	G.........G.....T...T..	156003747	Minus
						1B	3	G.C.T...............C..	254452079	Plus
						1B	3	C.C.C...............G..	550855905	Plus
						2B	3	..C.......G.....C...T..	436865965	Plus
						2B	3	C.C.C...............T..	451915165	Minus
						2B	3	......T...T....G....T..	775058936	Minus
						3B	3	..C.......G.....T...T..	288077716	Plus
						3B	3	..C.......G.....T...T..	517429199	Minus
						3B	3	..C.......G.....T...T..	517486450	Minus
						Un	3	..C.......T.....T...T..	220921980	Plus
						1A	4	C.C.C.......C.......G..	279745195	Plus
						4D	4	TGT.T...........C...C..	404111298	Minus
						5B	4	T.CCC...............G..	664152445	Plus
						6D	4	C.C.C.......A.......G..	28271320	Plus
						Un	4	C.C.T........A......C..	76737564	Plus
						Un	4	C.C.T........A......C..	233261862	Plus
						Un	4	C.C.T........A......C..	251490947	Plus
						2A	5	GA.GC.G.............T..	212444171	Plus
						2B	5	T.TGAT..............A..	29317595	Plus
						2B	5	T.TGAT..............A..	29348714	Plus
						4B	5	CGGC............C...C..	23175867	Plus
						6B	5	GG.CC............C..C..	707388242	Minus
						6B	5	GG.CT............C..C..	715810003	Minus
						7A	5	GGCG..T.............A..	6488020	Minus
						Un	5	GG.CC............C..C..	269567874	Plus
